# Supplementary material for: Synthesis of Glycolysis Inhibitor PFK15 and Its Synergistic Action with an Approved Multikinase Antiangiogenic Drug on Human Endothelial Cell Migration and Proliferation
Source: Int J Mol Sci. 2022 Nov 18;23(22):14295. doi: 10.3390/ijms232214295 (PMC9697023; doi:10.3390/ijms232214295)
Supplement: Supplementary file 1 [file ijms-23-14295-s001.zip]

Archive with 1 entries (1 files):
- ijms-1969006-supplementary.pdf
